# Supplementary material for: Extensive analysis of D7S486 in primary gastric cancer supports TESTIN as a candidate tumor suppressor gene
Source: Mol Cancer. 2010 Jul 13;9:190. doi: 10.1186/1476-4598-9-190 (PMC2915979; doi:10.1186/1476-4598-9-190)
Supplement: Additional file 2 — Patient information. Information of 75 patients in SNP microarray assay. [file 1476-4598-9-190-S2.XLS]

## Sheet: Sheet1
pathological #	gender	age	grade	stage	tumor size	raw data file name		processed data file name
						tumor	non-tumor	tumor	non-tumor
278564	male	75	T3N2M1	Ⅳ	8×8	1.gpr	2.gpr	1.xls	2.xls
281573	male	65	T2N0M0	Ⅰ	2×2	3.gpr	4.gpr	3.xls	4.xls
281102	male	66	T2N1M0	Ⅱ	4×3	5.gpr	6.gpr	5.xls	6.xls
281149	female	35	T3N1M0	ⅢA	3×4	7.gpr	8.gpr	7.xls	8.xls
281072	female	38	T3N1M0	ⅢA	5×6	9.gpr	10.gpr	9.xls	10.xls
280525	female	44	T3N1M0	ⅢA	5.5×3.5	11.gpr	12.gpr	11.xls	12.xls
282173	female	70	T2N2M0	ⅢA	6×6	13.gpr	14.gpr	13.xls	14.xls
281725	male	65	T1N0M0	ⅠA	4×5	15.gpr	16.gpr	15.xls	16.xls
281858	male	80	T4N2M0	Ⅳ	20×12×3	17.gpr	18.gpr	17.xls	18.xls
284414	male	71	T3N0M0	Ⅱ	4×3	19.gpr	20.gpr	19.xls	20.xls
283837	male	67	T2N0M0	Ⅰ	8×6	21.gpr	22.gpr	21.xls	22.xls
283743	female	43	T3N1M1	Ⅳ	5×6	23.gpr	24.gpr	23.xls	24.xls
283706	male	64	T2N3M0	Ⅳ	6×4	25.gpr	26.gpr	25.xls	26.xls
283644	female	66	T2N0M0	ⅠB	3×3	27.gpr	28.gpr	27.xls	28.xls
283434	male	52	T3N1M0	ⅢA	6×4	29.gpr	30.gpr	29.xls	30.xls
283290	male	73	T3N1M1	Ⅳ	7×5	31.gpr	32.gpr	31.xls	32.xls
283175	male	56	T3N2M1	Ⅳ	7×6	33.gpr	34.gpr	33.xls	34.xls
283002	male	68	T3N0M0	Ⅱ	6×4.5	35.gpr	36.gpr	35.xls	36.xls
283102	male	76	T3N0M0	Ⅱ	7×5	37.gpr	38.gpr	37.xls	38.xls
279557	male	65	T3N0M0	Ⅱ	6×7	39.gpr	40.gpr	39.xls	40.xls
280357	male	64	T3N1M1	Ⅳ	3×4	41.gpr	42.gpr	41.xls	42.xls
286452	female	50	T2N2M0	ⅢA	4×3	43.gpr	44.gpr	43.xls	44.xls
285512	male	67	T3N1M0	ⅢA	4×5	45.gpr	46.gpr	45.xls	46.xls
285536	female	60	T3N0M0	Ⅱ	5×6	47.gpr	48.gpr	47.xls	48.xls
285330	male	31	T4N2M0	Ⅳ	10×8	49.gpr	50.gpr	49.xls	50.xls
284999	female	74	T2N1M0	Ⅱ	5×5	51.gpr	52.gpr	51.xls	52.xls
287768	male	47	T3N2M1	Ⅳ	10×9	53.gpr	54.gpr	53.xls	54.xls
288057	male	46	T4N3MI	Ⅳ	3×3	55.gpr	56.gpr	55.xls	56.xls
288425	male	63	T3N0M0	Ⅱ	5×5	57.gpr	58.gpr	57.xls	58.xls
288831	male	64	T3N2M1	Ⅳ	5×3	59.gpr	60.gpr	59.xls	60.xls
289098	male	42	T4N3M0	Ⅳ	10×7	61.gpr	62.gpr	61.xls	62.xls
289180	male	62	T3N1M1	Ⅳ	6	63.gpr	64.gpr	63.xls	64.xls
289444	male	65	T3N2M0	ⅢB	3×4	65.gpr	66.gpr	65.xls	66.xls
289614	male	49	T2N3M0	Ⅳ	2×3	67.gpr	68.gpr	67.xls	68.xls
289816	male	59	T3N1M0	ⅢA	6×6	69.gpr	70.gpr	69.xls	70.xls
291138	male	68	T3N1M0	ⅢA	4.5×4.0	71.gpr	72.gpr	71.xls	72.xls
293863	male	47	T3N1M0	Ⅱ	3	73.gpr	74.gpr	73.xls	74.xls
293964	female	53	T3N0M0	Ⅱ	2×5	75.gpr	76.gpr	75.xls	76.xls
294059	male	45	T4N0M0	ⅢA	7×7	77.gpr	78.gpr	77.xls	78.xls
294461	male	52	T4N2M1	Ⅳ	15×10×8	79.gpr	80.gpr	79.xls	80.xls
294550	female	39	T3N0M0	Ⅱ	2×3	81.gpr	82.gpr	81.xls	82.xls
294585	male	60	T4N3M0	Ⅳ	7×5×3	83.gpr	84.gpr	83.xls	84.xls
294639	male	73	T4N0M0	ⅢA	4×4	85.gpr	86.gpr	85.xls	86.xls
292129	female	76	T3N1M0	Ⅲ	4.5×6.0	87.gpr	88.gpr	87.xls	88.xls
292391	male	64	T3N2M1	Ⅳ	5×5	89.gpr	90.gpr	89.xls	90.xls
293362	female	62	T3N1M0	ⅡB	5×4	91.gpr	92.gpr	91.xls	92.xls
293377	male	35	T1N0M0	ⅠA	3×3.5	93.gpr	94.gpr	93.xls	94.xls
293363	male	44	T4N2M1	Ⅳ	12×8×8	95.gpr	96.gpr	95.xls	96.xls
293424	female	69	T3N2M0	Ⅲ	5×4	97.gpr	98.gpr	97.xls	98.xls
291605	male	53	T3N0M0	Ⅱ	0.8×0.5	99.gpr	100.gpr	99.xls	100.xls
291771	male	26	T3N2M0	ⅢB	2×2	101.gpr	102.gpr	101.xls	102.xls
291537	male	26	T3N2M0	ⅢB	4.5×4.5	103.gpr	104.gpr	103.xls	104.xls
291761	male	57	T4N2M0	ⅣA	5×3	105.gpr	106.gpr	105.xls	106.xls
303435	female	65	T4N3M1	Ⅳ	5×4×4	107.gpr	108.gpr	107.xls	108.xls
303785	male	60	T3N2M0	ⅢB	4×3	109.gpr	110.gpr	109.xls	110.xls
303708	male	46	T3N1M0	ⅢA	5×4	111.gpr	112.gpr	111.xls	112.xls
304062	female	40	T1N0M0	ⅠA	2×2	113.gpr	114.gpr	113.xls	114.xls
305145	male	76	T3N1M0	ⅢA	3×4	115.gpr	116.gpr	115.xls	116.xls
305133	male	62	T4N2M0	Ⅳ	15×10	117.gpr	118.gpr	117.xls	118.xls
310022	male	58	T4N2M0	ⅢB	10×8	119.gpr	120.gpr	119.xls	120.xls
310107	female	59	T3N0M0	Ⅱ	4×6	121.gpr	122.gpr	121.xls	122.xls
310190	male	60	T1N0M0	ⅠA	2.5	123.gpr	124.gpr	123.xls	124.xls
310301	male	71	T4N3M1	Ⅳ	5×4.5	125.gpr	126.gpr	125.xls	126.xls
309168	male	67	T4N2M0	Ⅳ	4×5	127.gpr	128.gpr	127.xls	128.xls
309186	female	51	T4N0M0	ⅢA	3.5×3.5	129.gpr	130.gpr	129.xls	130.xls
309407	female	59	T4N1M0	Ⅳ	8×7×1.7	131.gpr	132.gpr	131.xls	132.xls
309102	male	54	T4N3M1	Ⅳ	5×6	133.gpr	134.gpr	133.xls	134.xls
299068	male	55	T4N2M1	Ⅳ	15×8	135.gpr	136.gpr	135.xls	136.xls
299410	male	45	T3N0M1	Ⅳ	6	137.gpr	138.gpr	137.xls	138.xls
299408	female	56	T3N1M1	Ⅳ	5×6	139.gpr	140.gpr	139.xls	140.xls
299397	male	64	T2N2M0	ⅢA	5×4	141.gpr	142.gpr	141.xls	142.xls
299597	male	71	T3N2M1	Ⅳ	15×10	143.gpr	144.gpr	143.xls	144.xls
297253	male	43	T3N1M0	ⅢA	4×2	145.gpr	146.gpr	145.xls	146.xls
297445	female	58	T3N2M0	ⅢB	15×10	147.gpr	148.gpr	147.xls	148.xls
297602	male	50	T3N0M0	Ⅱ	4×4	149.gpr	150.gpr	149.xls	150.xls
average		57.3467
median		60
