# Supplementary material for: Extensive analysis of D7S486 in primary gastric cancer supports TESTIN as a candidate tumor suppressor gene
Source: Mol Cancer. 2010 Jul 13;9:190. doi: 10.1186/1476-4598-9-190 (PMC2915979; doi:10.1186/1476-4598-9-190)
Supplement: Additional file 4 — SNP ID. ID of 309 SNPs in microarray assay. [file 1476-4598-9-190-S4.XLS]

## Sheet: Sheet1
SNP ID
rs1005958
rs1011441
rs10226236
rs10227271
rs10227326
rs10228303
rs10230259
rs10233278
rs10234613
rs10237738
rs10239833
rs10243024
rs10246585
rs10247163
rs10247768
rs10249234
rs10249651
rs10254610
rs10256914
rs10257699
rs10258170
rs10258815
rs10258989
rs10262038
rs10262192
rs10264450
rs10266045
rs10267413
rs10267938
rs10268637
rs10269717
rs10269986
rs10273599
rs10278481
rs10281281
rs10281661
rs10464649
rs10487354
rs10487355
rs10487365
rs10487368
rs10487377
rs10487390
rs10487391
rs10487393
rs1049334
rs1049337
rs10500058
rs16870173
rs16945
rs17138765
rs17138767
rs1799250
rs1800136
rs185187
rs1852638
rs1868757
rs1881287
rs1916988
rs193570
rs193573
rs193590
rs193591
rs1965523
rs2023748
rs2024233
rs2041527
rs2067080
rs2073560
rs2082056
rs2111205
rs213935
rs213936
rs213943
rs213951
rs213954
rs213955
rs213963
rs213966
rs213968
rs213971
rs213985
rs2140615
rs2140619
rs214167
rs2178166
rs2188554
rs2189008
rs2193261
rs2204679
rs2228946
rs2237709
rs2237712
rs2237721
rs2237723
rs2237726
rs10500060
rs1055521
rs1061731
rs10953761
rs10953847
rs10953849
rs10953864
rs11543742
rs11561942
rs1156226
rs1157909
rs11762072
rs11764997
rs11767382
rs11772396
rs1194328
rs1229758
rs1229760
rs12531836
rs12533556
rs12666836
rs12669768
rs12670585
rs12670683
rs12672307
rs12673957
rs12674095
rs12706065
rs13222870
rs13224314
rs13225906
rs13227817
rs13227862
rs13229745
rs13237006
rs13239000
rs13246909
rs1358278
rs1404247
rs1406147
rs1429566
rs1429568
rs1468262
rs1476535
rs1528090
rs1528243
rs1528246
rs1633725
rs2245192
rs2283054
rs2283056
rs2286865
rs2299435
rs2299436
rs2299437
rs2299440
rs2396751
rs2401996
rs2402001
rs2402016
rs2402036
rs2402057
rs2402058
rs2402267
rs2429008
rs2429010
rs2518881
rs2520575
rs2594452
rs2594458
rs2594460
rs2690821
rs2690827
rs2690833
rs2694933
rs2709496
rs2709501
rs2709507
rs2709517
rs2896162
rs2896167
rs2896180
rs2896181
rs2896218
rs3173936
rs3735645
rs3757730
rs3757798
rs3757800
rs3757812
rs3779543
rs3779547
rs3801996
rs3802012
rs3807976
rs3807989
rs7799229
rs7800109
rs7800187
rs7800379
rs7800698
rs7800941
rs7801324
rs7801539
rs7801876
rs7802986
rs7804495
rs7812169
rs8192686
rs885993
rs926198
rs9332390
rs950525
rs9649388
rs9656238
rs9777
rs987791
rs3807994
rs3807999
rs3808186
rs3808222
rs3857834
rs38840
rs38841
rs38845
rs38848
rs38854
rs38859
rs38864
rs38866
rs38867
rs38869
rs38892
rs39307
rs39315
rs39317
rs4148687
rs4148696
rs4148698
rs4148703
rs41735
rs41736
rs41737
rs41739
rs41780
rs41795
rs41796
rs41912
rs4236599
rs4273775
rs4540346
rs4571678
rs4595064
rs4609131
rs4727849
rs4730659
rs4730660
rs4730690
rs4730702
rs4730720
rs4730722
rs4730775
rs4730798
rs4730802
rs4808
rs6466472
rs6466512
rs6466542
rs6466550
rs6466571
rs6466577
rs6466586
rs6466587
rs6942634
rs6948096
rs6948855
rs6951311
rs6952334
rs6955306
rs6957317
rs6959106
rs6961386
rs6961817
rs6965580
rs6966836
rs6967023
rs6971007
rs6973257
rs6973399
rs6976316
rs6977929
rs6979441
rs6979456
rs6980093
rs733154
rs7349958
rs739517
rs766874
rs7694350
rs7776856
rs7780647
rs7781488
rs7782412
rs7784537
rs7785492
rs7785501
rs7785594
rs7788285
rs7789117
rs7792371
rs7793127
rs7794310
rs7798983
